# Supplementary material for: Genome-Wide Identification and Characterization of the Trehalose-6-phosphate Synthetase (TPS) Gene Family in Watermelon (Citrullus lanatus) and Their Transcriptional Responses to Salt Stress
Source: Int J Mol Sci. 2021 Dec 28;23(1):276. doi: 10.3390/ijms23010276 (PMC8745194; doi:10.3390/ijms23010276)
Supplement: Supplementary file 1 [file ijms-23-00276-s001.zip]

Archive with 5 entries (4 files):
- Supplementary/Table S1.xls
- Supplementary/Table S2.xls
- Supplementary/Table S3.xls
- Supplementary/Table S4.xls
- Supplementary/
