# Supplementary material for: Genome-Wide Identification and Characterization of the Trehalose-6-phosphate Synthetase (TPS) Gene Family in Watermelon (Citrullus lanatus) and Their Transcriptional Responses to Salt Stress
Source: Int J Mol Sci. 2021 Dec 28;23(1):276. doi: 10.3390/ijms23010276 (PMC8745194; doi:10.3390/ijms23010276)
Supplement: Supplementary file 1 [file ijms-23-00276-s001.zip › Supplementary/Table S1.xls]

## Sheet: Sheet1
Table S1. Ka/Ks data of TPS genes of watermelon and A.thaliana.
Seq_1	Seq_2	Ka	Ks	Ka/Ks	EffectiveLen	AverageS-sites	AverageN-sites	cN	cS	pN	pS
Cla97C05G107320.1	AT1G23870.1	0.166694	NaN	NaN	2571	586.75	1984.25	296.583	449.417	0.149469	0.765942
Cla97C05G107320.1	AT1G70290.1	0.193109	NaN	NaN	2562	586	1976	336.417	447.583	0.170251	0.763794
Cla97C05G107320.1	AT1G60140.1	0.177691	2.01857	0.0880279	2574	596.667	1977.33	312.833	417.167	0.15821	0.699162
Cla97C06G126510.1	AT1G70290.1	0.234631	3.45563	0.0678982	2547	581.917	1965.08	395.917	432.083	0.201476	0.742518
Cla97C06G126510.1	AT1G60140.1	0.215991	2.6582	0.0812547	2559	593.25	1965.75	368.917	432.083	0.187672	0.728333
Cla97C10G186050.1	AT4G17770.1	0.147956	2.38124	0.062134	2571	596.833	1974.17	265.083	428.917	0.134276	0.718654
Cla97C11G223240.1	AT1G78580.1	0.123699	1.86051	0.0664866	2766	648.25	2117.75	241.5	445.5	0.114036	0.687235
Cla97C11G223240.1	AT1G16980.1	0.219597	1.88369	0.116578	2322	541.25	1780.75	339	373	0.190369	0.689145
