# Supplementary material for: Genome-Wide Identification and Characterization of the Trehalose-6-phosphate Synthetase (TPS) Gene Family in Watermelon (Citrullus lanatus) and Their Transcriptional Responses to Salt Stress
Source: Int J Mol Sci. 2021 Dec 28;23(1):276. doi: 10.3390/ijms23010276 (PMC8745194; doi:10.3390/ijms23010276)
Supplement: Supplementary file 1 [file ijms-23-00276-s001.zip › Supplementary/Table S2.xls]

## Sheet: Sheet1
Table S2.cis-acting elements of ClTPS genes' promoter
ClTPS1	1672	1677	Low-temperature responsiveness
ClTPS1	1322	1330	Salicylic acid responsiveness
ClTPS1	885	892	Abscisic acid responsiveness
ClTPS1	761	766	Abscisic acid responsiveness
ClTPS1	762	766	Abscisic acid responsiveness
ClTPS1	886	891	Abscisic acid responsiveness
ClTPS1	887	891	Abscisic acid responsiveness
ClTPS1	999	1007	Abscisic acid responsiveness
ClTPS1	1001	1006	Abscisic acid responsiveness
ClTPS1	1002	1006	Abscisic acid responsiveness
ClTPS1	1130	1134	Abscisic acid responsiveness
ClTPS1	1152	1156	Abscisic acid responsiveness
ClTPS1	693	698	Anaerobic induction
ClTPS1	1415	1420	Anaerobic induction
ClTPS1	985	993	Anaerobic induction
ClTPS1	307	311	MeJA-responsiveness
ClTPS1	1794	1798	MeJA-responsiveness
ClTPS1	936	941	Meristem expression
ClTPS1	1135	1140	Meristem expression
ClTPS1	1011	1021	Endosperm expression
ClTPS1	160	165	Light responsiveness
ClTPS1	540	545	Light responsiveness
ClTPS1	1087	1096	Light responsiveness
ClTPS1	870	876	Light responsiveness
ClTPS1	1246	1254	Light responsiveness
ClTPS1	104	110	Light responsiveness
ClTPS1	441	448	Light responsiveness
ClTPS1	884	892	Light responsiveness
ClTPS1	1129	1134	Light responsiveness
ClTPS1	1214	1219	MYB binding site involved in drought-inducibility
ClTPS1	103	108	MYB
ClTPS1	663	668	MYB
ClTPS1	704	709	MYB
ClTPS1	1177	1182	MYB
ClTPS1	1485	1490	MYB
ClTPS1	1538	1543	MYB
ClTPS1	1814	1819	MYB
ClTPS1	368	373	MYC
ClTPS1	623	628	MYC
ClTPS1	950	954	Stress-responsive element
ClTPS1	976	980	Stress-responsive element
ClTPS1	1063	1067	Stress-responsive element
ClTPS1	1241	1246	Dehydration responsive element
ClTPS2	1754	1762	Defense and stress responsiveness
ClTPS2	1375	1381	Gibberellin-responsiveness
ClTPS2	981	986	Low-temperature responsiveness
ClTPS2	95	103	Salicylic acid responsiveness
ClTPS2	236	240	Abscisic acid responsiveness
ClTPS2	209	214	Anaerobic induction
ClTPS2	697	702	Anaerobic induction
ClTPS2	1492	1497	Anaerobic induction
ClTPS2	624	630	Endosperm expression
ClTPS2	1570	1580	Light responsiveness
ClTPS2	1130	1138.5	Light responsiveness
ClTPS2	1270	1276	Light responsiveness
ClTPS2	1333	1339	Light responsiveness
ClTPS2	579	586	Light responsiveness
ClTPS2	1384	1391	Light responsiveness
ClTPS2	157	164	Light responsiveness
ClTPS2	243	248	Light responsiveness
ClTPS2	874	879	Light responsiveness
ClTPS2	1922	1927	Light responsiveness
ClTPS2	11	18	Light responsiveness
ClTPS2	1360	1367	Light responsiveness
ClTPS2	235	243	Light responsiveness
ClTPS2	1041	1047	Light responsiveness
ClTPS2	1305	1314	Light responsiveness
ClTPS2	497	502	MYB
ClTPS2	1376	1381	MYB
ClTPS2	1832	1837	MYB
ClTPS2	277	282	MYC
ClTPS2	1134	1139	MYC
ClTPS2	1354	1359	MYC
ClTPS2	1643	1648	MYC
ClTPS2	195	199	Stress-responsive element
ClTPS2	1009	1013	Stress-responsive element
ClTPS2	1202	1206	Stress-responsive element
ClTPS2	766	774	WUN-motif
ClTPS2	1557	1564	WUN-motif
ClTPS3	348	356	Defense and stress responsiveness
ClTPS3	339	343	Abscisic acid responsiveness
ClTPS3	606	612	Abscisic acid responsiveness
ClTPS3	925	931	Abscisic acid responsiveness
ClTPS3	1465	1473	Abscisic acid responsiveness
ClTPS3	1692	1698	Abscisic acid responsiveness
ClTPS3	567	572	Anaerobic induction
ClTPS3	742	747	Anaerobic induction
ClTPS3	790	795	Anaerobic induction
ClTPS3	1587	1592	Anaerobic induction
ClTPS3	1469	1474	Meristem expression
ClTPS3	1182	1188	Light responsiveness
ClTPS3	287	292	Light responsiveness
ClTPS3	1158	1168	Light responsiveness
ClTPS3	336	344	Light responsiveness
ClTPS3	445	450	Light responsiveness
ClTPS3	232	237	MYB binding site involved in drought-inducibility
ClTPS3	465	470	MYB binding site involved in drought-inducibility
ClTPS3	589	594	MYB binding site involved in drought-inducibility
ClTPS3	141	146	MYB
ClTPS3	286	291	MYB
ClTPS3	508	513	MYB
ClTPS3	578	583	MYB
ClTPS3	1710	1715	MYB
ClTPS3	1740	1745	MYB
ClTPS3	1427	1432	MYB
ClTPS4	1492	1497	auxin-responsive element
ClTPS4	1560	1566	Gibberellin-responsiveness
ClTPS4	1223	1229	Gibberellin-responsiveness
ClTPS4	1247	1255	Salicylic acid responsiveness
ClTPS4	332	336	Abscisic acid responsiveness
ClTPS4	17	24	Ethylene-responsive element
ClTPS4	1444	1451	Ethylene-responsive element
ClTPS4	307	313	Light responsiveness
ClTPS4	768	777	Light responsiveness
ClTPS4	1576	1581	Light responsiveness
ClTPS4	811	819	Light responsiveness
ClTPS4	1293	1301	Light responsiveness
ClTPS4	1390	1398	Light responsiveness
ClTPS4	1396	1404	Light responsiveness
ClTPS4	1391	1400	Light responsiveness
ClTPS4	1392	1399	Light responsiveness
ClTPS4	1427	1434	Light responsiveness
ClTPS4	767	773	Light responsiveness
ClTPS4	455	460	MYB binding site involved in drought-inducibility
ClTPS4	306	311	MYB
ClTPS4	313	318	MYB
ClTPS4	1224	1229	MYB
ClTPS4	1409	1414	MYB
ClTPS4	1692	1697	MYB
ClTPS4	1785	1790	MYB
ClTPS4	242	247	MYC
ClTPS4	1413	1418	MYC
ClTPS4	1420	1425	MYC
ClTPS4	1552	1557	MYC
ClTPS4	1726	1731	MYC
ClTPS4	414	418	Stress-responsive element
ClTPS4	713	717	Stress-responsive element
ClTPS4	942	946	Stress-responsive element
ClTPS4	1194	1198	Stress-responsive element
ClTPS5	1677	1683	Gibberellin-responsiveness
ClTPS5	578	582	Abscisic acid responsiveness
ClTPS5	695	699	Abscisic acid responsiveness
ClTPS5	724	729	Abscisic acid responsiveness
ClTPS5	725	729	Abscisic acid responsiveness
ClTPS5	808	816	Abscisic acid responsiveness
ClTPS5	983	988	Abscisic acid responsiveness
ClTPS5	984	988	Abscisic acid responsiveness
ClTPS5	1054	1058	Abscisic acid responsiveness
ClTPS5	574	579	Anaerobic induction
ClTPS5	1006	1011	Anaerobic induction
ClTPS5	1755	1760	Anaerobic induction
ClTPS5	1478	1482	MeJA-responsiveness
ClTPS5	343	350	Ethylene-responsive element
ClTPS5	503	510	Ethylene-responsive element
ClTPS5	505	512	Ethylene-responsive element
ClTPS5	569	576	Ethylene-responsive element
ClTPS5	628	635	Ethylene-responsive element
ClTPS5	638	645	Ethylene-responsive element
ClTPS5	111	116	Light responsiveness
ClTPS5	115	120	Light responsiveness
ClTPS5	617	622	Light responsiveness
ClTPS5	517	522	Light responsiveness
ClTPS5	1820	1826	Light responsiveness
ClTPS5	1821	1826	Light responsiveness
ClTPS5	867	875	Light responsiveness
ClTPS5	1688	1696	Light responsiveness
ClTPS5	1684	1690	Light responsiveness
ClTPS5	1723	1729	Light responsiveness
ClTPS5	729	734	Light responsiveness
ClTPS5	1171	1176	Light responsiveness
ClTPS5	1021	1028	Light responsiveness
ClTPS5	652	657	Light responsiveness
ClTPS5	1612	1617	MYB
ClTPS5	1030	1035	MYB
ClTPS5	1618	1623	MYB
ClTPS5	599	604	MYC
ClTPS5	1524	1529	MYC
ClTPS5	1825	1829	Stress-responsive element
ClTPS6	324	333	Defense and stress responsiveness
ClTPS6	1281	1287	Gibberellin-responsiveness
ClTPS6	1881	1887	Gibberellin-responsiveness
ClTPS6	1656	1661	Low-temperature responsiveness
ClTPS6	349	353	Abscisic acid responsiveness
ClTPS6	259	264	Anaerobic induction
ClTPS6	270	275	Anaerobic induction
ClTPS6	1153	1158	Anaerobic induction
ClTPS6	1776	1781	Anaerobic induction
ClTPS6	347	351	MeJA-responsiveness
ClTPS6	307	314	Ethylene-responsive element
ClTPS6	309	316	Ethylene-responsive element
ClTPS6	392	399	Ethylene-responsive element
ClTPS6	328	333	Light responsiveness
ClTPS6	493	498	Light responsiveness
ClTPS6	1076	1081	Light responsiveness
ClTPS6	1198	1203	Light responsiveness
ClTPS6	73	78	Light responsiveness
ClTPS6	348	353	Light responsiveness
ClTPS6	825	833	Light responsiveness
ClTPS6	896	901	Light responsiveness
ClTPS6	1482	1489	Light responsiveness
ClTPS6	65	72	Light responsiveness
ClTPS6	84	90	Light responsiveness
ClTPS6	85	90	Light responsiveness
ClTPS6	740	745	Light responsiveness
ClTPS6	773	781	Light responsiveness
ClTPS6	1665	1671	Light responsiveness
ClTPS6	914	919	MYB binding site involved in drought-inducibility
ClTPS6	86	91	MYB
ClTPS6	429	434	MYB
ClTPS6	739	744	MYB
ClTPS6	807	812	MYB
ClTPS6	1281	1286	MYB
ClTPS6	1529	1534	MYB
ClTPS6	1882	1887	MYB
ClTPS6	1957	1962	MYB
ClTPS6	1106	1111	MYB
ClTPS6	433	438	MYC
ClTPS6	1229	1234	MYC
ClTPS6	1599	1604	MYC
ClTPS6	1443	1447	Stress-responsive element
ClTPS6	1500	1504	Stress-responsive element
ClTPS6	1537	1541	Stress-responsive element
ClTPS6	1974	1978	Stress-responsive element
ClTPS6	1723	1728	Dehydration responsive element
ClTPS7	514	519	auxin-responsive element
ClTPS7	312	317	Low-temperature responsiveness
ClTPS7	573	581	Salicylic acid responsiveness
ClTPS7	129	134	Anaerobic induction
ClTPS7	972	977	Anaerobic induction
ClTPS7	1197	1205	Circadian control
ClTPS7	418	422	MeJA-responsiveness
ClTPS7	661	665	MeJA-responsiveness
ClTPS7	1574	1578	MeJA-responsiveness
ClTPS7	1814	1818	MeJA-responsiveness
ClTPS7	1734	1741	Ethylene-responsive element
ClTPS7	161	166	Light responsiveness
ClTPS7	72	77	Light responsiveness
ClTPS7	260	265	Light responsiveness
ClTPS7	387	394	Light responsiveness
ClTPS7	775	782	Light responsiveness
ClTPS7	1041	1047	Light responsiveness
ClTPS7	1854	1859	MYB binding site involved in drought-inducibility
ClTPS7	316	321	WRKY
ClTPS7	681	686	WRKY
ClTPS7	319	324	MYC
ClTPS7	976	981	MYC
ClTPS7	338	342	Stress-responsive element
ClTPS7	633	637	Stress-responsive element
ClTPS7	1726	1730	Stress-responsive element
