# Supplementary material for: Genome-Wide Identification and Characterization of the Trehalose-6-phosphate Synthetase (TPS) Gene Family in Watermelon (Citrullus lanatus) and Their Transcriptional Responses to Salt Stress
Source: Int J Mol Sci. 2021 Dec 28;23(1):276. doi: 10.3390/ijms23010276 (PMC8745194; doi:10.3390/ijms23010276)
Supplement: Supplementary file 1 [file ijms-23-00276-s001.zip › Supplementary/Table S3.xls]

## Sheet: Sheet1
Table S3.Primers for qRT-PCR
Gene name	Forward	Reverse
ClTPS1	GTCAGTAAAGGTTTGGTGGCAG	ATGTATTGGACGAGAGGGCG
ClTPS2	ATTATGAAGAGGGAGATGTTGTTTG	GTAGAGTTCTATGTATTTCTGAGGATGG
ClTPS3	TGCAATGACCCCTGTAACACTG	CATCTCACAAGACGCAAACCAC
ClTPS4	TTTGCAGATAAAGTGATGGAGGTAA	GATGAGGGAAACAGACTATGAAGGA
ClTPS5	TGGAGCATTTCGTGTCAACC	GACCAATAAGCCACATCGTGTG
ClTPS6	GAGAATGGAGATTGGGGGTTT	GGAAGGAACGTCGGGACAC
ClTPS7	CTTCACAAGGGGGGACTGG	CTCAAAATGGGAACGGGG
