# Supplementary material for: Genome-Wide Identification and Characterization of the Trehalose-6-phosphate Synthetase (TPS) Gene Family in Watermelon (Citrullus lanatus) and Their Transcriptional Responses to Salt Stress
Source: Int J Mol Sci. 2021 Dec 28;23(1):276. doi: 10.3390/ijms23010276 (PMC8745194; doi:10.3390/ijms23010276)
Supplement: Supplementary file 1 [file ijms-23-00276-s001.zip › Supplementary/Table S4.xls]

## Sheet: Sheet1
Table S4. Amino acid identities between A.thaliana and watermelon.
A.thaliana	Gene ID	Watermelon	Gene ID	Identify
AtMYB36	At5g57620.1	ClMYB9	Cla97C01G017110.1	91.9
AtMYB78	At5g49620.2	ClMYB69	Cla97C09G167270.1	58.1
AtMYB79	At4g13480.1	ClMYB51	Cla97C05G084530.1	87.9
AtbHLH093	At5g65640.1	ClbHLH93	Cla97C11G220830.1	69
AtTPS1	At1g78580.1	ClTPS7	Cla97C11G223240.1	79.2
AtTPS2	At1g16980.1	ClTPS7	Cla97C11G223240.1	62.5
AtTPS3	At1g17000.1	ClTPS7	Cla97C11G223240.1	60.1
AtTPS4	At4g27550.1	ClTPS7	Cla97C11G223240.1	62.2
AtTPS5	At4g17770.1	ClTPS6	Cla97C10G186050.1	79.5
AtTPS6	At1g68020.1	ClTPS6	Cla97C10G186050.1	71.9
AtTPS7	At1g06410.1	ClTPS5	Cla97C07G130930.1	77.9
AtTPS8	At1g70290.1	ClTPS3	Cla97C05G107320.1	72.3
AtTPS9	At1g23870.1	ClTPS3	Cla97C05G107320.1	74.5
